# Supplementary material for: The Shelf Life of Milk—A Novel Concept for the Identification of Marker Peptides Using Multivariate Analysis
Source: Foods. 2024 Mar 8;13(6):831. doi: 10.3390/foods13060831 (PMC10969003; doi:10.3390/foods13060831)
Supplement: Supplementary file 1 [file foods-13-00831-s001.zip]

Archive with 1 entries (1 files):
- foods-2893908-supplementary.pdf
